# Supplementary material for: Genome-Wide Study Updates in the International Genetics and Translational Research in Transplantation Network (iGeneTRAiN)
Source: Front Genet. 2019 Nov 15;10:1084. doi: 10.3389/fgene.2019.01084 (PMC6873800; doi:10.3389/fgene.2019.01084)
Supplement: Supplementary file 1 [file Table_1.xlsx]

## Sheet: Sheet1
Supplementary Table 1: In-depth breakdown of primary cause of ESRD in iGeneTRAiN kidney cohorts
Primary Cause of ESRD	University of Pennsylvania	Transplant-LINES	BioMARGIN	WTCCC3	Columbia Transplant Biobank	Torino Transplant Cohort
Diabetic Nephropathy	310	51	115	186	176	22
Diabetic Nephropathy due to Diabetes Type I	90	29	27	158	-	-
Diabetic Nephropathy due to Diabetes Type II	220	22	88	28	-	-
Arteriopathic renal diseases	202	104	67	111	123	36
Hypertensive Nephropathy	201	98	42	88	123	36
Renal artery occlusion/stenosis	1	6	25	23	0	0
Glomerular Disease	340	401	329	482	431	198
IgA nephropathy (IgAN)	55	98	113	186	169	49
Henoch-Schönlein Purpura Nephritis (HSPN)	2	5	8	17	3	2
IgM nephropathy (IgMN)	1	0	0	0	1	0
Focal segmental glomerulosclerosis (FSGS)	138	0	45	5	100	3
Membranous nephropathy (MN)	4	10	18	38	27	15
Membranoproliferative glomerulonephritis (MPGN)	13	36	0	16	17	13
C3 Glomerulonephritis (C3GN)	0	0	0	0	10	0
Dense Deposit Disease (DDD)	0	2	3	7	6	0
Post-infectious GN	1	0	1	0	4	3
Lupus nephritis (LN)	34	16	10	25	51	8
ANCA vasculitis	5	0	0	0	14	2
Goodpasture's syndrome	2	7	13	17	4	1
Scleroderma	2	2	1	4	2	0
Sarcoidosis	2	0	0	0	1	0
Hemolytic uremic syndrome (HUS)/Thrombotic Microangiopathy (TMA)	6	10	5	17	7	2
Chronic glomerulonephritis	55	168	85	150	4	93
Other glomerular disease	20	47	27	0	11	7
AKI	3	1	3	8	5	2
Acute tubular necrosis	3	1	3	8	5	2
Infective and obstructive nephropathy	31	107	79	203	17	87
Neurogenic bladder	1	5	2	20	0	0
Reflux nephropathy/vesicoureteral reflux	14	51	63	86	4	28
Chronic Pylonephritis	2	47	0	74	12	50
Spina bifida	1	0	0	0	0	0
Nephrolithiasis	4	0	0	0	0	9
Acquired obstructive uropathy	9	4	14	23	1	0
Congenital diseases	19	68	57	26	58	31
Renal hypodysplasia	0	14	24	10	8	7
Renal agenesis	0	0	0	0	8	1
Congenital obstructive uropathy, hydronephrosis, megaureter, etc.	7	41	15	0	16	2
Prune belly syndrome	1	2	2	0	0	0
Other congenital disease	11	11	16	16	26	21
Familial hereditary renal diseases	143	235	245	361	145	110
Autosomal dominant polycystic kidney disease (ADPKD)	126	167	200	298	94	95
Tuberous Sclerosis	0	0	1	0	0	0
Nephronophthisis	0	0	0	0	5	3
Medullary cystic kidney disease	1	11	3	5	12	0
Other cystic kidney disease	1	30	14	7	0	1
Alport's syndrome	13	8	25	30	28	7
Dent Disease	0	0	0	0	0	0
Fabry's disease	0	0	1	1	2	0
Cystinosis	0	1	1	1	0	2
Primary oxalosis	1	4	0	0	0	1
Other inherited disease	1	14	0	19	4	1
Toxic nephropathy	20	15	19	16	31	9
Acute interstitial nephritis	2	8	5	10	0	1
NSAID nephropathy	2	7	11	3	0	5
Lithium toxicity	15	0	3	0	5	0
Gout nephropathy	1	0	0	3	0	0
Other toxic nephropathy	0	0	0	0	26	3
Neoplasms	5	6	21	20	6	5
Amyloidosis	1	5	10	9	4	5
Multiple myeloma/cast nephropathy	0	0	3	3	0	0
Renal or urinary tract malignancy	4	1	8	8	2	0
Other disease	50	59	64	165	9	6
ESRD of unknown etiology	29	168	161	0	125	160
Missing information	4	56	200	966	0	0
Total	1156	1271	1360	2544	1126	666
*In-depth breakdown is currently only ascertainable in 6 iGeneTRAiN cohorts
